# Supplementary material for: Frequency-specific attentional mechanisms phasically modulate the influence of distractors on task performance
Source: PLoS Biol. 2026 Feb 23;24(2):e3003664. doi: 10.1371/journal.pbio.3003664 (PMC12928401; doi:10.1371/journal.pbio.3003664)
Supplement: S1 Data — Individual scores (n = 32) for analyses of distractor effects on HR (Fig 2A), FAR (Fig 2B), and d′ (Fig 2C). (XLSX) [file pbio.3003664.s005.xlsx]

## Sheet: Fig 2A
Subject ID #	HR no dist	HR dist
1	0.68	0.575758
2	0.645714	0.593301
3	0.684211	0.561086
4	0.587571	0.6
5	0.698324	0.54661
6	0.65896	0.550218
7	0.659218	0.688889
8	0.629213	0.515152
9	0.762712	0.452489
10	0.625	0.649485
11	0.621469	0.675325
12	0.602273	0.607306
13	0.628378	0.504902
14	0.579545	0.586207
15	0.741379	0.624434
16	0.652695	0.682464
17	0.755556	0.615385
18	0.624277	0.711628
19	0.739645	0.582822
20	0.764368	0.535088
21	0.621469	0.658009
22	0.75	0.553398
23	0.680723	0.538117
24	0.672222	0.537815
25	0.83432	0.457547
26	0.67052	0.590308
27	0.696296	0.713483
28	0.586207	0.730942
29	0.797753	0.469298
30	0.735294	0.531532
31	0.66092	0.637168
32	0.683333	0.577406

## Sheet: Fig 2B
Subject ID #	FAR no dist	FAR dist
1	0.08	0.030837
2	0.0344828	0.0824742
3	0.0116279	0.0233645
4	0.011236	0.0221239
5	0.0965909	0.144681
6	0.0172414	0.00434783
7	0.146893	0.228571
8	0.0511364	0.034632
9	0.0170455	0.0313901
10	0.0227273	0.109375
11	0.0867052	0.231481
12	0.123596	0.181818
13	0.0679012	0.0430622
14	0.00558659	0.0299145
15	0.143678	0.183099
16	0.115385	0.276042
17	0.272222	0.169492
18	0.16763	0.302885
19	0.0789474	0.144928
20	0.194969	0.175926
21	0.108571	0.191111
22	0.011976	0.0362694
23	0.0060241	0.0045045
24	0.0224719	0.00854701
25	0.116279	0.118721
26	0.204545	0.186957
27	0.155556	0.412121
28	0.0344828	0.294118
29	0.0955056	0.0472103
30	0.0722892	0.0896861
31	0.0877193	0.12
32	0.0928962	0.133333

## Sheet: Fig 2C
Subject ID #	d' no dist	d' dist
1	1.87277	2.05968
2	2.19242	1.62467
3	2.74871	2.14247
4	2.5036	2.26508
5	1.82081	1.17662
6	2.52401	2.75001
7	1.46018	1.23626
8	1.9637	1.85468
9	2.83405	1.74137
10	2.31906	1.61379
11	1.67067	1.18864
12	1.41643	1.18076
13	1.81917	1.72849
14	2.73797	2.09985
15	1.71154	1.22077
16	1.59099	1.06924
17	1.29818	1.24956
18	1.28031	1.07427
19	2.05444	1.26756
20	1.58015	1.01907
21	1.5435	1.28084
22	2.93239	1.92997
23	2.98045	2.7074
24	2.45124	2.47961
25	2.16517	1.07479
26	1.26684	1.11751
27	1.52667	0.785681
28	2.03644	1.15706
29	2.14121	1.59549
30	2.08786	1.42181
31	1.76991	1.52589
32	1.80017	1.30603
