# Supplementary material for: Frequency-specific attentional mechanisms phasically modulate the influence of distractors on task performance
Source: PLoS Biol. 2026 Feb 23;24(2):e3003664. doi: 10.1371/journal.pbio.3003664 (PMC12928401; doi:10.1371/journal.pbio.3003664)
Supplement: S2 Data — Individual scores (n = 32) for analyses of target cueing effects on HR (Fig 3A), FAR (Fig 3B), and d′ (Fig 3C) and analyses of distractor cueing effects on HR (Fig 3D), FAR (Fig 3E), and d′ (Fig 3F). (XLSX) [file pbio.3003664.s006.xlsx]

## Sheet: Fig 3A
Subject ID #	HR valid	HR invalid
1	0.68	0.644068
2	0.645714	0.561404
3	0.684211	0.350877
4	0.587571	0.288136
5	0.698324	0.6
6	0.65896	0.462963
7	0.659218	0.433962
8	0.629213	0.482143
9	0.762712	0.694915
10	0.625	0.421053
11	0.621469	0.403509
12	0.602273	0.352941
13	0.628378	0.170732
14	0.579545	0.583333
15	0.741379	0.468085
16	0.652695	0.735849
17	0.755556	0.075
18	0.624277	0.666667
19	0.739645	0.730769
20	0.764368	0.431373
21	0.621469	0.384615
22	0.75	0.574074
23	0.680723	0.611111
24	0.672222	0.37931
25	0.83432	0.418605
26	0.67052	0.375
27	0.696296	0.5
28	0.586207	0.482143
29	0.797753	0.48
30	0.735294	0.490566
31	0.66092	0.537037
32	0.683333	0.321429

## Sheet: Fig 3B
Subject ID #	FAR valid	FAR invalid
1	0.104283	0.0893855
2	0.0444444	0.133333
3	0.0153257	0.045977
4	0.0148976	0.0223464
5	0.12806	0.0225989
6	0.0228571	0.0228571
7	0.192593	0.0666667
8	0.0666667	0.0888889
9	0.0222222	0.0888889
10	0.0299625	0.0449438
11	0.112994	0.0903955
12	0.163873	0.0223464
13	0.0894309	0.0487805
14	0.00744879	0.0223464
15	0.187266	0.0898876
16	0.144578	0.240964
17	0.362963	0.0222222
18	0.218456	0.0903955
19	0.0935673	0.444444
20	0.241715	0.280702
21	0.143126	0.0451977
22	0.0156863	0.0705882
23	0.00803213	0.0240964
24	0.0299625	0.0224719
25	0.155039	0.0232558
26	0.269663	0.0449438
27	0.191781	0.30137
28	0.045977	0.0229885
29	0.127341	0.0224719
30	0.091954	0.183908
31	0.113636	0.113636
32	0.123862	0.0218579

## Sheet: Fig 3C
Subject ID #	d' valid	d' invalid
1	1.72522	1.7139
2	2.07506	1.2653
3	2.64108	1.30223
4	2.3941	1.4487
5	1.65519	2.25616
6	2.40765	1.90505
7	1.27871	1.33479
8	1.83086	1.30285
9	2.72493	1.85746
10	2.19998	1.49679
11	1.5201	1.09405
12	1.2379	1.63014
13	1.67183	0.705517
14	2.63559	2.21796
15	1.53562	1.26136
16	1.45258	1.33381
17	1.04263	0.570343
18	1.09415	1.76905
19	1.96135	0.754851
20	1.42122	0.407877
21	1.37572	1.39993
22	2.8268	1.65818
23	2.87717	2.25788
24	2.3274	1.69789
25	1.98644	1.78526
26	1.05518	1.37735
27	1.38513	0.520465
28	1.90298	1.95083
29	1.97267	1.95503
30	1.95772	0.876922
31	1.62239	1.30039
32	1.63294	1.5531

## Sheet: Fig 3D
Subject ID #	HR valid	HR invalid
1	0.621469	0.425926
2	0.614907	0.520833
3	0.581395	0.489796
4	0.602273	0.591837
5	0.58011	0.436364
6	0.573864	0.471698
7	0.683616	0.708333
8	0.531073	0.462963
9	0.447059	0.470588
10	0.690789	0.5
11	0.688525	0.625
12	0.641176	0.489796
13	0.529412	0.431373
14	0.637931	0.431034
15	0.649718	0.522727
16	0.664671	0.75
17	0.631285	0.563636
18	0.710843	0.714286
19	0.586777	0.571429
20	0.574586	0.382979
21	0.664804	0.634615
22	0.559748	0.531915
23	0.584795	0.384615
24	0.581006	0.40678
25	0.490566	0.358491
26	0.634831	0.428571
27	0.697842	0.769231
28	0.75	0.666667
29	0.491329	0.4
30	0.497006	0.636364
31	0.638418	0.632653
32	0.556757	0.648148

## Sheet: Fig 3E
Subject ID #	FAR valid	FAR invalid
1	0.0346821	0.0185185
2	0.0733333	0.113636
3	0.0310559	0.0188679
4	0.0228571	0.0196078
5	0.150838	0.125
6	0.00581395	0.0172414
7	0.240741	0.1875
8	0.0348837	0.0338983
9	0.0299401	0.0357143
10	0.0939597	0.162791
11	0.239521	0.204082
12	0.173653	0.207547
13	0.0576923	0.0188679
14	0.0402299	0.0166667
15	0.176829	0.204082
16	0.201342	0.534884
17	0.158192	0.20339
18	0.302469	0.304348
19	0.136364	0.178571
20	0.193939	0.117647
21	0.175439	0.240741
22	0.0408163	0.0217391
23	0.00606061	0.0175439
24	0.0113636	0.0172414
25	0.134969	0.0714286
26	0.205714	0.127273
27	0.398374	0.452381
28	0.282051	0.333333
29	0.045977	0.0508475
30	0.0710059	0.148148
31	0.111111	0.148148
32	0.133333	0.133333

## Sheet: Fig 3F
Subject ID #	d' valid	d' invalid
1	2.12538	1.8986
2	1.74354	1.25966
3	2.07096	2.05213
4	2.25726	2.29419
5	1.23502	0.990154
6	2.70946	2.04338
7	1.18176	1.43567
8	1.89139	1.73338
9	1.74858	1.72895
10	1.81485	0.983053
11	1.19952	1.14577
12	1.30143	0.789381
13	1.64824	1.90483
14	2.10096	1.9543
15	1.31207	0.88413
16	1.26208	0.586938
17	1.33717	0.989769
18	1.07316	1.07789
19	1.31607	1.10084
20	1.05153	0.889165
21	1.3585	1.04802
22	1.89162	2.09917
23	2.72277	1.81396
24	2.48246	1.87854
25	1.07955	1.10274
26	1.16606	0.959366
27	0.775761	0.855964
28	1.25125	0.861455
29	1.66344	1.38334
30	1.46084	1.39316
31	1.57487	1.3833
32	1.25352	1.4911
