# Supplementary material for: Frequency-specific attentional mechanisms phasically modulate the influence of distractors on task performance
Source: PLoS Biol. 2026 Feb 23;24(2):e3003664. doi: 10.1371/journal.pbio.3003664 (PMC12928401; doi:10.1371/journal.pbio.3003664)
Supplement: S3 Data — Individual scores (n = 27) for analyses of alpha power lateralization on HR (Fig 10C), FAR (Fig 10D), and d′ (Fig 10E). (XLSX) [file pbio.3003664.s007.xlsx]

## Sheet: Fig 10C
Subject ID #	HR high alpha	HR low alpha
1
2	0.666667	0.633333
3	0.542857	0.729167
4	0.645161	0.61194
5	0.603175	0.535714
6	0.557143	0.619048
7	0.770833	0.72549
8	0.553191	0.615385
9	0.566667	0.509091
10	0.75	0.717391
11	0.75	0.661538
12	0.5	0.666667
13	0.521739	0.6
14	0.725806	0.628571
15	0.606061	0.746269
16	0.6	0.641509
17
18	0.746032	0.686275
19	0.666667	0.714286
20	0.660377	0.66
21	0.805556	0.75
22	0.55	0.574074
23	0.714286	0.6
24
25
26	0.614286	0.672414
27	0.75	0.575758
28
29	0.622951	0.444444
30	0.517241	0.464286
31	0.622222	0.692308
32	0.55	0.571429

## Sheet: Fig 10D
Subject ID #	FAR high alpha	FAR low alpha
1
2	0.108108	0.08
3	0.0392157	0.0227273
4	0.0185185	0.03125
5	0.106061	0.196721
6	0.0208333	0.0142857
7	0.261905	0.181818
8	0.0188679	0.0465116
9	0.031746	0.0338983
10	0.0869565	0.0377358
11	0.2	0.226415
12	0.105263	0.179487
13	0.0681818	0.0425532
14	0.0422535	0.047619
15	0.157895	0.157895
16	0.186441	0.208333
17
18	0.351852	0.3
19	0.133333	0.125
20	0.25	0.173913
21	0.210526	0.2
22	0.0196078	0.0517241
23	0.025641	0.0212766
24
25
26	0.206349	0.190476
27	0.542857	0.241379
28
29	0.0169492	0.0869565
30	0.0634921	0.0666667
31	0.0909091	0.146341
32	0.190476	0.107143

## Sheet: Fig 10E
Subject ID #	d' high alpha	d' low alpha
1
2	1.66738	1.74577
3	1.8675	2.61072
4	2.45764	2.14711
5	1.50933	0.943033
6	2.18056	2.49233
7	1.37908	1.50769
8	2.21144	1.97304
9	2.02362	1.84915
10	2.03423	2.3527
11	1.51611	1.16737
12	1.25212	1.34805
13	1.54399	1.97514
14	2.32529	1.99646
15	1.27221	1.66594
16	1.14444	1.17471
17
18	1.04238	1.00972
19	1.5415	1.7163
20	1.08798	1.35128
21	1.66623	1.51611
22	2.18758	1.81512
23	2.51506	2.28142
24
25
26	1.10966	1.32273
27	0.566855	0.892925
28
29	2.43452	1.22003
30	1.56933	1.41144
31	1.6465	1.55466
32	1.0018	1.42188
